# Supplementary material for: The Use of Nitrosative Stress Molecules as Potential Diagnostic Biomarkers in Multiple Sclerosis
Source: Int J Mol Sci. 2024 Jan 8;25(2):787. doi: 10.3390/ijms25020787 (PMC10815836; doi:10.3390/ijms25020787)
Supplement: Supplementary file 1 [file ijms-25-00787-s001.zip]

Archive with 7 entries (7 files):
- Suppl. Figure S1.png
- Suppl. Table S1.pdf
- Suppl. Table S2.pdf
- Suppl. Table S3.pdf
- Suppl. Table S4.pdf
- Suppl. Table S5.pdf
- Suppl. Table S6.pdf
